# Supplementary material for: Reduced Incidence of Prevotella and Other Fermenters in Intestinal Microflora of Autistic Children
Source: PLoS One. 2013 Jul 3;8(7):e68322. doi: 10.1371/journal.pone.0068322 (PMC3700858; doi:10.1371/journal.pone.0068322)
Supplement: Table S3 — Correlation between microbial richness/diversity and severity of GI problems within the autistic group. (A) Chao1 estimator, (B) Shannon diversity index, (C) Shannon evenness index, and (D) Phylogenetic diversity. (P1 and P2: P values from Fisher transformation and permutation test). (XLSX) [file pone.0068322.s008.xlsx]

## Sheet: Table_S3
Table S3. Correlation between microbial richness/diversity and severity of GI problems within the autistic group. (A) Chao1 estimator, (B) Shannon diversity index, (C) Shannon evenness index, and (D) Phylogenetic diversity. (P1 and P2: P values from Fisher transformation and permutation test).
(A) Chao1 estimator
UCLUST threshold		0.9	0.95	0.97
Pearson	r value	-0.337	-0.416	-0.416
	P1 / P2	0.158/0.079	0.076/0.039	0.077/0.038
Spearman rank	r value	-0.267	-0.378	-0.395
	P1 / P2	0.269/0.133	0.111/0.054	0.095/0.047
(B) Shannon diversity index
UCLUST threshold		0.9	0.95	0.97
Pearson	r value	-0.21	-0.125	0.013
	P1 / P2	0.388/0.193	0.609/0.303	0.957/0.522
Spearman rank	r value	-0.28	-0.141	-0.058
	P1 / P2	0.245/0.121	0.565/0.278	0.815/0.406
(C) Shannon evenness index
UCLUST threshold		0.9	0.95	0.97
Pearson	r value	-0.147	0.015	0.161
	P1 / P2	0.549/0.274	0.952/0.524	0.509/0.744
Spearman rank	r value	-0.204	-0.049	0.064
	P1 / P2	0.402/0.202	0.843/0.42	0.795/0.6
(D) Phylogenetic Diversity (PD)
UCLUST threshold		0.9	0.95	0.97
Pearson	r value	0.154	0.059	0.093
	P1 / P2	0.528/0.738	0.811/0.592	0.705/0.640
Spearman rank	r value	0.178	0.003	0.028
	P1 / P2	0.465/0.771	0.991/0.504	0.908/0.544
