# Supplementary material for: Reduced Incidence of Prevotella and Other Fermenters in Intestinal Microflora of Autistic Children
Source: PLoS One. 2013 Jul 3;8(7):e68322. doi: 10.1371/journal.pone.0068322 (PMC3700858; doi:10.1371/journal.pone.0068322)
Supplement: Table S6 — Top 20 abundant genera among 214 known genera in neurotypical (N) and autistic (A) subjects. The subject numbers (#N and #A) are counts of subjects that contain corresponding genera in fecal samples. The average percentage of each genus is indicated in the column ‘% Total.’ (XLSX) [file pone.0068322.s011.xlsx]

## Sheet: Table_S6
Table S6. Top 20 abundant genera among 214 known genera in neurotypical (N) and autistic (A) subjects. The subject numbers (#N and #A) are counts of subjects that contain corresponding genera in fecal samples. The average percentage of each genus is indicated in the column ‘% Total.’
Neurotypical	# N (n=20)	% Total	Autistic	# A (n=19)	% Total
Bacteroides	20	13.09	Bacteroides	20	17.96
Faecalibacterium	20	9.49	Akkermansia	20	14.49
Bifidobacterium	20	7.05	Bifidobacterium	18	8.4
Akkermansia	19	5.8	Subdoligranulum	19	7.46
Subdoligranulum	20	4.84	Faecalibacterium	18	7.44
Oscillibacter	20	4.05	Blautia	20	3.15
Collinsella	17	1.77	Ruminococcus	20	2.6
Parabacteroides	20	1.76	Parabacteroides	20	2.32
Ruminococcus	19	1.71	Oscillibacter	20	1.71
Escherichic/Shigella	15	1.59	Parasutterella	15	1.21
Prevotella	15	1.45	Phascolarctobacterium	11	0.82
Phascolarctobacterium	7	1.34	Dialister	13	0.81
Anaerotruncus	19	1.05	Veillonella	18	0.67
Blautia	20	0.91	Butyricicoccus	18	0.64
Sutterella	13	0.89	Escherichia/Shigella	16	0.64
Paraprevotella	10	0.88	Coprobacillus	20	0.64
Dialister	16	0.51	Anaerotruncus	20	0.61
Roseburia	20	0.51	Collinsella	14	0.6
Enterobacter	14	0.5	Alistipes	19	0.35
Coprobacillus	20	0.46	Barnesiella	6	0.31
