# Supplementary material for: Reduced Incidence of Prevotella and Other Fermenters in Intestinal Microflora of Autistic Children
Source: PLoS One. 2013 Jul 3;8(7):e68322. doi: 10.1371/journal.pone.0068322 (PMC3700858; doi:10.1371/journal.pone.0068322)
Supplement: Table S7 — Genera presenting significant difference between neurotypical and autistic children by two-tailed Student’s t-test results. Relative abundance is shown as median values and 25/75 percentiles. Adjusted P values were 0.606 for all listed genera. (XLSX) [file pone.0068322.s012.xlsx]

## Sheet: Table_S7
Table S7. Genera presenting significant difference between neurotypical and autistic children by two-tailed Student’s t-test results. Relative abundance is shown as median values and 25/75 percentiles. Adjusted P values were 0.606 for all listed genera.
Family. Genus	P value	Median (25%/75%)
		Neurotypical	Autistic
Lachnospiraceae.Coprococcus	0.008	0.03(0.02/0.05)	0.01(0/0.01)
Incertae_Sedis_XII.Fusibacter	0.022	<0.01(0/0.02)	0(0/0)
Coriobacteriaceae.Eggerthella	0.026	0.01(0.01/0.04)	0.03(0.02/0.26)
Desulfovibrionaceae.Desulfovibrio	0.026	<0.01(0/0.20)	0(0/0)
Coriobacteriaceae.unknown_genus	0.029	0.07(0.02/0.22)	0.02(0.01/0.06)
Staphylococcaceae.Staphylococcus	0.033	0(0/0.01)	0(0/0)
Porphyromonadaceae. unknown_genus	0.06	0.01(0/0.11)	0(0/<0.01)
Ruminococcaceae.Oscillibacter	0.06	2.65(0.78/5.61)	1.53(0.20/2.19)
Peptostreptococcaceae. Peptostreptococcus	0.068	0(0/0)	0(0/0)
Prevotellaceae.unknown_genus	0.072	<0.01(0/0.02)	0(0/0)
Lactobacillaceae.unknown_genus	0.073	0(0/0)	0(0/0)
Prevotellaceae.Prevotella	0.074	0.06(0.01/0.67)	0(0/<0.01)
Veillonellaceae.unknown_genus	0.075	0.04(0.01/0.21)	0(0/0.01)
Ruminococcaceae.Papillibacter	0.078	0(0/0)	0(0/0)
Coriobacteriaceae.Olsenella	0.079	0(0/0)	0(0/0)
Enterobacteriaceae.unknown_genus	0.087	1.04(0.16/21.5)	0.35(0.07/1.96)
Eubacteriaceae.Eubacterium	0.087	0.03(0.02/0.10)	0.13(0.05/0.25)
Verrucomicrobiaceae.Akkermansia	0.088	2.57(0.23/8.07)	0.93(0.07/27.1)
Aerococcaceae.Abiotrophia	0.091	0(0/0)	0(0/0)
Prevotellaceae.Paraprevotella	0.094	<0.01(0/0.35)	0(0/0)
Porphyromonadaceae.Butyricimonas	0.095	0.01(0/0.09)	0(0/0)
