# Supplementary material for: Reduced Incidence of Prevotella and Other Fermenters in Intestinal Microflora of Autistic Children
Source: PLoS One. 2013 Jul 3;8(7):e68322. doi: 10.1371/journal.pone.0068322 (PMC3700858; doi:10.1371/journal.pone.0068322)
Supplement: Table S8 — Genera presenting significant difference between neurotypical and autistic children by nonparametric ranksum test (two-tailed Mann-Whitney test). Relative abundance is shown as median values and 25/75 percentiles. (XLSX) [file pone.0068322.s013.xlsx]

## Sheet: Table_S8
Table S8. Genera presenting significant difference between neurotypical and autistic children by nonparametric ranksum test (two-tailed Mann-Whitney test). Relative abundance is shown as median values and 25/75 percentiles.
Family. Genus	P value	P adjusted	Median (25%/75%)
			Neurotypical	Autistic
Veillonellaceae.unknown_genus	0.000383477	0.0394757	0.04(0.01/0.21)	0(0/0.01)
Prevotellaceae.Prevotella	0.000537085	0.0394757	0.06(0.01/0.67)	0(0/<0.01)
Lachnospiraceae.Coprococcus	0.00133069	0.0615493	0.03(0.02/0.05)	0.01(0/0.01)
Prevotellaceae.unknown_genus	0.00167481	0.0615493	<0.01(0/0.02)	0(0/0)
Lactobacillaceae.Lactobacillus	0.00345582	0.0960973	<0.01(0/<0.01)	0.01(<0.01/0.04)
Alcaligenaceae.Sutterella	0.00392234	0.0960973	0.06(0/0.18)	0(0/0)
Porphyromonadaceae.Butyricimonas	0.00738206	0.139002	0.01(0/0.09)	0(0/0)
Prevotellaceae.Paraprevotella	0.00856141	0.139002	<0.01(0/0.35)	0(0/0)
Lachnospiraceae.Roseburia	0.00894195	0.139002	0.06(0.03/0.18)	0.02(0.01/0.05)
Incertae_Sedis_XII.Fusibacter	0.00945595	0.139002	<0.01(0/0.02)	0(0/0)
Staphylococcaceae.Staphylococcus	0.0213993	0.267034	0(0/0.01)	0(0/0)
Veillonellaceae.Succinispira	0.0230269	0.267034	0(0/<0.01)	0(0/0)
Porphyromonadaceae.unknown_genus	0.0236153	0.267034	0.01(0/0.11)	0(0/<0.01)
Eubacteriaceae.Eubacterium	0.0263547	0.276724	0.03(0.02/0.10)	0.13(0.05/0.25)
Incertae_Sedis_XI.Parvimonas	0.0334461	0.319667	<0.01(0/0.01)	0(0/0)
Aerococcaceae.Abiotrophia	0.0350736	0.319667	0(0/0)	0(0/0)
Desulfovibrionaceae.Desulfovibrio	0.0407768	0.319667	<0.01(0/0.20)	0(0/0)
Peptostreptococcaceae.Peptostreptococcus	0.0454141	0.319667	0(0/0)	0(0/0)
Coriobacteriaceae.Olsenella	0.0454141	0.319667	0(0/0)	0(0/0)
Enterobacteriaceae.Providencia	0.0454141	0.319667	0(0/0)	0(0/0)
Coriobacteriaceae.Eggerthella	0.0457976	0.319667	0.01(0.01/0.04)	0.03(0.02/0.26)
Lachnospiraceae.Dorea	0.0490651	0.319667	0.03(0.02/0.07)	0.01(0.01/0.03)
